# Supplementary material for: From Plant Infectivity to Growth Patterns: The Role of Blue-Light Sensing in the Prokaryotic World
Source: Plants (Basel). 2014 Jan 27;3(1):70–94. doi: 10.3390/plants3010070 (PMC4844311; doi:10.3390/plants3010070)
Supplement: Supplementary File 1 [file plants-03-00070-s001.zip]

Archive with 5 entries (4 files):
- plants-46379-supplementary-final/
- plants-46379-supplementary-final/Supplementary Material - S1 - LOV bacteria.pdf
- plants-46379-supplementary-final/Supplementary Material - S2 - BLUF bacteria.pdf
- plants-46379-supplementary-final/Supplementary Material - S3 - LOV archaea.pdf
- plants-46379-supplementary-final/Supplementary Material - S4 - legenda.pdf
